# Supplementary material for: Formation of Hydrophobic–Hydrophilic Associates in the N-Vinylpyrrolidone and Vinyl Propyl Ether Copolymer Aqueous Solutions
Source: Polymers (Basel). 2023 Aug 29;15(17):3578. doi: 10.3390/polym15173578 (PMC10489714; doi:10.3390/polym15173578)
Supplement: Supplementary file 1 [file polymers-15-03578-s001.zip]

Archive with 1 entries (1 files):
- polymers-2514760-supplementary.xlsx
