# Supplementary material for: Formation of Hydrophobic–Hydrophilic Associates in the N-Vinylpyrrolidone and Vinyl Propyl Ether Copolymer Aqueous Solutions
Source: Polymers (Basel). 2023 Aug 29;15(17):3578. doi: 10.3390/polym15173578 (PMC10489714; doi:10.3390/polym15173578)
Supplement: Supplementary file 1 [file polymers-15-03578-s001.zip › polymers-2514760-supplementary.xlsx]

## Sheet: Fig.1, Fig.2
Т	1	2	3	4	5	6
10	101	109	119	230	232	231
15	105	113	135	231	235	236
20	102	124	156	241	238	242
25	120	136	184	363	251	263
30	135	158	220	588	606	711
35	142	254	565	781	1386	1610
40	197	506	862	1194	2187	2708
45	298	746	1200	1527	3005	3513
50	498	1135	1356	1755	3500	4001
55	581	1479	1603	1839	3642	4425
60	672	1652	1785	2054	3608	4387
Tp=	5.5	5.3	5.5	5.5	5.1	5.1
a=	50	50	50	50	50	50
T0=	46	45	41	39	38	38
Q=	680	1600	1700	2000	3700	4450
Т	1	2	3	4	5	6
10	101	109	119	230	232	231	50.9755	52.1655	56.0403	60.2068	65.2073	68.2898			1	680	46	1	46
15	105	113	135	231	235	236	52.4161	55.5506	64.914	75.1439	90.2594	98.4201			2	1600	45	2	45
20	102	124	156	241	238	242	55.9656	64.1806	86.5423	111.267	155.401	176.767			4	1700	41	4	41
25	120	136	184	363	251	263	64.6169	85.9261	137.9	195.465	318.222	372.591			6	2000	39	6	39
30	135	158	220	588	606	711	85.1601	139.143	252.645	375.921	687.925	817.234			8	3700	38	8	38
35	142	254	565	781	1386	1610	131.058	260.577	477.46	701.587	1371.05	1638.83			10	4450	38	10	38
40	197	506	862	1194	2187	2708	220.984	498.344	822.939	1140.66	2258.17	2705.77
45	298	746	1200	1527	3005	3513	359.176	850	1196.15	1547.11	3001.83	3600.17
50	498	1135	1356	1755	3500	4001	508.46	1201.66	1472.97	1811.59	3428.72	4113.6
55	581	1479	1603	1839	3642	4425	619.187	1439.42	1626.35	1946.59	3622.55	4346.72
60	672	1652	1785	2054	3608	4387	680.542	1560.86	1697.92	2007.01	3701.13	4441.23

## Sheet: Fig.3, Fig.4
Т	1	2	3	4	5	6	7
10	101	232	245	230	231	235	234
15	105	233	249	231	241	238	242
20	102	230	250	235	255	242	245
25	103	231	246	242	308	251	505
30	106	235	248	250	510	605	2536
35	105	231	250	308	651	1740	3674
40	104	234	245	452	1410	2715	3845
45	110	230	247	605	2250	3502	4297
50	112	236	246	806	2756	4085	4701
55	118	232	247	1250	3180	4525	4523
60	123	230	250	1723	3512	4515
							Tp=	6.5	6	5	3.5
							a=	50	50	50	50
							T0=	53	44	38	31
							Q=	2200	3700	4500	4600
														78.6	53	2200	6.5
Т	1	2	3	4	5	6	7							77.5	44	3700	6
10	101	232	245	230	231	235	234	52.9432	62.7556	66.5791	61.3741			74.5	38	4500	5
15	105	233	249	231	241	238	242	56.3419	79.2192	94.7831	97.0915			70.8	31	4600	3.5
20	102	230	250	235	255	242	245	63.6409	116.549	169.686	240.319
25	103	231	246	242	308	251	505	79.2285	199.626	361.123	752
30	106	235	248	250	510	605	2536	112.122	377.079	805.917	2023.65
35	105	231	250	308	651	1740	3674	179.821	724.974	1644.55	3537.74
40	104	234	245	452	1410	2715	3845	312.246	1305.2	2744.09	4323.4
45	110	230	247	605	2250	3502	4297	547.303	2053.81	3659.83	4567.26
50	112	236	246	806	2756	4085	4701	900.566	2754.92	4175.72	4629.9
55	118	232	247	1250	3180	4525	4523	1317.91	3239.99	4404.67	4645.17
60	123	230	250	1723	3512	4515		1691	3509.61	4495.42	4648.84

## Sheet: Fig.5, Fig.6
Т	1	2	3	4
5				614
10	125	130	428	1355
15	126	245	831	2149
20	128	532	1499	2810
25	165	1310	2145	3256
30	302	1974	2581	3477
35	615	2503	2729	3162
40	1463	2821	2676
45	2189	2948	2367
50	2725	2873
55	3197	2584
60	3458
				Tp=	5.5	5.8	6	6.5
				a=	50	50	50	50
				T0=	43	29	20.5	13
				Q=	3500	3300	3000	3600
10	125	130	428	1355	58.6542	170.148	494.142	1441.84
15	126	245	831	2149	71.4018	321.019	906.913	2124.76
20	128	532	1499	2810	102.644	626.963	1487.54	2735.28
25	165	1310	2145	3256	177.816	1152.56	2087.54	3159.23
30	302	1974	2581	3477	350.958	1841.89	2539.03	3404.64
35	615	2503	2729	3162	712.561	2484.69	2804.27	3531.99
40	1463	2821	2676		1334.22	2919.35	2938.02	3594.34
45	2189	2948	2367		2114.72	3153.31	3000.28	3623.99
50	2725	2873			2784.23	3263.98	3028.19	3637.9
55	3197	2584			3195.12	3313.12	3040.48	3644.38
60	3458				3397.81	3334.32	3045.86	3647.4
											0	43	3500	5.5
											5	29	3300	5.8
											10	20.5	3000	6
											15	13	3600	6.5

## Sheet: Fig.7, Fig.8
Т	1	2	3	4	5	6	7
10	110	156	220	114	212	117	107
15	112	155	223	114	214	118	108
20	120	167	235	123	220	118	108
25	236	248	246	173	232	119	109
30	302	275	265	252	268	119	109
35	750	556	558	449	341	120	110
40	1359	1356	1007	694	482	120	110
45	2125	2125	1566	959	520	120	112
50	2634	2758	2005	1128	541	122	113
55	3090	3096	2401	1246	566	125	114
60	3384	3382	2631	1353	589	130	120
Tp=	5.5	5.5	5.5	5.2	5.1
a=	100	100	100	100	150
T0=	43.5	43	43	41	37
Q=	3384	3382	2580	1250	430
10	110		220	114	212	107.642		106.379	103.212	152.148
15	112		223	114	214	118.904		115.776	108.366	155.679
20	120		235	123	220	146.537		138.806	121.649	164.811
25	236		246	173	232	213.2		194.218	155.087	187.338
30	302		265	252	268	367.697		321.849	234.513	236.95
35	750		558	449	341	694.717		588.402	399.734	323.375
40	1359		1007	694	482	1271.1		1046.65	665.088	426.473
45	2125		1566	959	520	2021.31		1621.99	954.193	505.863
50	2634		2005	1128	541	2689.69		2115.52	1161.89	548.828
55	3090		2401	1246	566	3111.82		2418.4	1270.71	567.751
60	3384		2631	1353	589	3323.51		2567.81	1318.45	575.321
0	43	3384	0
5	43	3382	0
10	42.5	2580	0.238095
15	41	1250	0.952381
20	37	430	2.85714
